# Supplementary material for: Blood lead levels in Peruvian adults are associated with proximity to mining and DNA methylation
Source: Environ Int. Author manuscript; Available in PMC 2023 Feb 7. (PMC9903334; doi:10.1016/j.envint.2021.106587)
Supplement: Supplementary Table 1-3 [file NIHMS1858961-supplement-Supplementary_Table_1-3.xlsx]

## Sheet: Sup. Table 1
	Sup. Table 1 Significant associations between WBLLs and groups and phenotypes
		Sample size	β	SE	p-value
	Group *	305	2.72	0.13	2e-16
	Hb**	305	0.22	0.07	0.00086
	Lima: Hb*	148	0.32	0.12	0.007
	Cerro: Hb*	157	0.16	0.09	0.069
	Sex (M)	305	0.75	0.2	0.000236
	Lima: Sex (M)	147	0.31	0.01	0.0024
	Cerro de Pasco: Sex (M)	157	1.15	0.23	1.13e-06
	Cerro de Pasco: Distance from mine (m) ***	152	-0.0005	0.0002	0.04
	Cerro de Pasco: Interpolated soil lead mg/kg†	152	0.0003	0.0001	0.08
	* Adjusted for sex, Lima was modeled as a reference
	** Adjusted for sex and group
	*** Adjusted for sex and education
	† Adjusted for sex, education, and Kriging standard error
	Hb, hemoglobin; M, male

## Sheet: Sup. Table 2
pathway name	set size	candidates contained	p-value	q-value	pathway source
Neuronal System	368	152 (41.4%)	4.03e-07	0.00154	Reactome
Breast cancer - Homo sapiens (human)	147	69 (46.9%)	4.62e-06	0.00801	KEGG
Axon guidance - Homo sapiens (human)	175	79 (45.1%)	6.29e-06	0.00801	KEGG
Potassium Channels	100	49 (49.0%)	2.64e-05	0.0245	Reactome
Proton Pump Inhibitor Pathway, Pharmacodynamics	46	27 (58.7%)	3.21e-05	0.0245	PharmGKB
Endoderm Differentiation	71	37 (52.1%)	4.71e-05	0.0251	Wikipathways
Wnt signaling pathway - Homo sapiens (human)	149	66 (44.6%)	5.62e-05	0.0251	KEGG
Breast cancer pathway	154	68 (44.2%)	6.38e-05	0.0251	Wikipathways
O-linked glycosylation	116	54 (46.6%)	6.39e-05	0.0251	Reactome
Calcium Regulation in the Cardiac Cell	149	66 (44.3%)	7.22e-05	0.0251	Wikipathways
Gastric cancer - Homo sapiens (human)	149	66 (44.3%)	7.22e-05	0.0251	KEGG
Transport of small molecules	666	239 (36.0%)	9.2e-05	0.0293	Reactome
SLC-mediated transmembrane transport	245	99 (40.6%)	0.000105	0.0309	Reactome
Extracellular matrix organization	294	116 (39.5%)	0.000115	0.0314	Reactome
LncRNA involvement in canonical Wnt signaling and colorectal cancer	97	46 (47.4%)	0.000126	0.032	Wikipathways
Wnt Signaling	114	52 (45.6%)	0.000166	0.0377	Wikipathways
Focal Adhesion	198	82 (41.4%)	0.00018	0.0377	Wikipathways
Signaling pathways regulating pluripotency of stem cells - Homo sapiens (human)	139	61 (43.9%)	0.000183	0.0377	KEGG
Mesodermal Commitment Pathway	153	66 (43.1%)	0.000188	0.0377	Wikipathways
Axon guidance	358	136 (38.1%)	0.000205	0.0391	Reactome
Phosphatidylinositol signaling system - Homo sapiens (human)	99	46 (46.5%)	0.000228	0.0415	KEGG
ncRNAs involved in Wnt signaling in hepatocellular carcinoma	86	41 (47.7%)	0.000249	0.0432	Wikipathways
ESC Pluripotency Pathways	116	52 (44.8%)	0.000282	0.0468	Wikipathways
Netrin-1 signaling	41	23 (56.1%)	0.000312	0.0497	Reactome
O-glycosylation of TSR domain-containing proteins	39	22 (56.4%)	0.000378	0.0578	Reactome
Oxytocin signaling pathway - Homo sapiens (human)	152	64 (42.1%)	0.000519	0.075	KEGG
PAR4-mediated thrombin signaling events	15	11 (73.3%)	0.000545	0.075	PID
NOTCH-Ncore	28	17 (60.7%)	0.00055	0.075	Signalink
Glycosaminoglycan metabolism	119	52 (43.7%)	0.000597	0.0786	Reactome
Hippo signaling pathway - Homo sapiens (human)	154	64 (41.8%)	0.00064	0.0814	KEGG
Human papillomavirus infection - Homo sapiens (human)	339	127 (37.5%)	0.00071	0.0875	KEGG
Rap1 signaling pathway - Homo sapiens (human)	206	82 (39.8%)	0.000793	0.0924	KEGG
Human Thyroid Stimulating Hormone (TSH) signaling pathway	66	32 (48.5%)	0.000798	0.0924	Wikipathways
Neural Crest Differentiation	101	45 (44.6%)	0.000824	0.0925	Wikipathways
Sphingolipid signaling pathway - Homo sapiens (human)	118	51 (43.2%)	0.000909	0.0991	KEGG

## Sheet: Sup. Table 3
Gene	Region	Relation_to_Island*	N probes	P-value region	Corrected p-value	positive t values/negative t values**	Δ methylation**	Relevant function***	Phantom4_Enhancers*	Phantom5_Enhancers*	DMR*	X450k_Enhancer*
BLCAP;NNAT	chr20:36148133-36149751	N_Shore	38	2.01e-08	8.15e-06	0/38	Hypomethylated	Neurogenesis; neuron differentiation
PRRT1	chr6:32117281-32119640	N_Shore	24	4.97e-10	1.38e-07	5/19	Hypomethylated
HOXB3	chr17:46647787-46653712	OpenSea	21	5.77e-14	6.39e-12	0/22	Hypomethylated	Neurogenesis		chr17:46647653-46647653		TRUE
IFITM1	chr11:312518-314361	S_Shore	14	6.94e-08	2.47e-05	1/13	Hypomethylated			chr11:312288-312288
IRX2	chr5:2751041-2752546	Island	14	1.3e-07	5.68e-05	14/0	Hypermethylated
BTBD11	chr12:107974139-107975300	N_Shore	13	1.37e-06	0.0007708	3/10	Hypomethylated
DPP6	chr7:153583318-153584874	Island	13	4.54e-06	0.001913	15/0	Hypermethylated	Neurodegeneration; metal ion binding; metal ion transport			RDMR
IRS2	chr13:110437759-110439782	Island	12	2.33e-08	7.56e-06	12/0	Hypermethylated
AGAP2	chr12:58131681-58133184	Island	10	5.57e-10	2.43e-07	0/10	Hypomethylated	Neuron death; regulation of neuron apoptosis; Metal ion binding
TM4SF19	chr3:196065106-196065570	OpenSea	10	3.7e-13	5.23e-10	0/10	Hypomethylated
FAM84B	chr8:127568328-127569582	N_Shore	10	1.14e-09	5.98e-07	1/9	Hypomethylated
STRA6	chr15:74495109-74496041	OpenSea	9	9.2e-06	0.006455	0/9	Hypomethylated	Neurological system process	low-CpG:72281833-72282584
-	chr17:69357028-69357977	OpenSea	9	3.16e-06	0.002182	0/2	Hypomethylated
EMILIN1	chr2:27301195-27301944	OpenSea	9	3.45e-09	3.02e-06	0/9	Hypomethylated					TRUE
ASB15	chr7:123264700-123265845	OpenSea	9	3.14e-06	0.001798	5/4	Mixed
KLHDC7A	chr1:18808559-18809765	N_Shore	8	1.16e-07	6.32e-05	0/8	Hypomethylated
CECR4;CECR5	chr22:17639712-17640973	Island	8	8.86e-07	0.0004606	1/7	Hypomethylated		high-CpG:16019649-16020190
-	chr5:43037123-43038612	N_Shore	8	4.85e-10	2.14e-07	0/8	Hypomethylated				CDMR
ZBTB16	chr11:113933513-113935052	S_Shore	7	1.33e-08	5.65e-06	7/0	Hypermethylated	Metal ion binding
FAM102A	chr9:130712990-130713761	OpenSea	7	9.25e-07	0.0007867	0/7	Hypomethylated
ZNF385A	chr12:54763081-54764372	Island	6	5.25e-08	2.67e-05	0/6	Hypomethylated	Neurological system process; Metal ion binding
ZNF710	chr15:90543224-90544600	N_Shore	6	1.63e-07	7.75e-05	0/6	Hypomethylated	Metal ion binding				TRUE
IL32	chr16:3114847-3115777	OpenSea	6	1.37e-07	9.69e-05	0/6	Hypermethylated
WFIKKN2	chr17:48911410-48913414	OpenSea	6	1.61e-05	0.005265	4/15	Mixed					TRUE
PRMT1	chr19:50190825-50191684	N_Shore	6	3.98e-07	0.0003038	1/5	Hypomethylated	Neurogenesis; neuron differentiation
C6orf174	chr6:127796312-127797287	Island	6	2.21e-07	0.000149	6/0	Hypermethylated
ZNF292	chr6:87861261-87862482	N_Shore	6	7.16e-07	0.0003847	0/6	Hypomethylated	Metal ion binding
PEBP4	chr8:22734960-22735995	OpenSea	6	1.17e-11	7.43e-09	0/6	Hypomethylated
LCE3C	chr1:152571909-152572931	OpenSea	5	2.83e-06	0.001817	0/5	Hypomethylated
-	chr12:127210694-127211422	N_Shore	5	4.53e-07	0.0004077	5/0	Hypomethylated
-	chr5:176754987-176755806	OpenSea	5	1.05e-06	0.0008408	0/5	Hypomethylated
IRX1	chr5:3595106-3596208	Island	5	2.86e-07	0.00017	5/0	Hypermethylated
MIR219-2	chr9:131154347-131155136	Island	5	1.33e-07	0.0001108	0/5	Hypomethylated
SARDH	chr9:136566991-136568146	N_Shore	5	3.19e-06	0.001808	0/5	Hypomethylated					TRUE
MEX3A	chr1:156046344-156046833	Island	4	2.05e-08	2.74e-05	0/4	Hypomethylated	Metal ion binding
TMEM49	chr17:57915665-57915774	OpenSea	4	6.31e-06	0.03728	0/4	Hypomethylated		low-CpG:55269974-55270675
-	chr2:43398079-43398340	Island	4	1.3e-05	0.03218	0/4	Hypomethylated
-	chr7:156870822-156871235	N_Shore	4	2.36e-06	0.003744	4/0	Hypermethylated					TRUE
EPHA2	chr1:16472001-16473144	N_Shelf	3	8.32e-07	0.0004771	0/3	Hypomethylated	Neurogenesis; neuron differentiation				TRUE
ARMC4P1	chr10:27608719-27609334	Island	3	1.82e-06	0.001939	0/3	Hypomethylated
MAML2	chr11:96071506-96072469	OpenSea	3	2.63e-07	0.0001791	0/3	Hypomethylated					TRUE
-	chr16:1133172-1133379	S_Shelf	3	1.43e-05	0.04421	3/0	Hypermethylated
FBXL18	chr7:5528044-5528267	Island	3	2.45e-08	7.19e-05	0/3	Hypomethylated
SNAP23	chr15:42800679-42800834	OpenSea	2	5.06e-06	0.02117	2/0	Hypermethylated	Neurotransmitter transport; regulation of neurotransmitter levels		chr15:42800654-42800654		TRUE
-	chr2:240362425-240362551	OpenSea	2	8.14e-07	0.004227	0/2	Hypomethylated			chr2:240362327-240362327		TRUE
*According to annotation from Illumina
** Effect change associated with WBLLs
***According to functional annotation from DAVID
